# Supplementary material for: The Effect of Increased Plant Protein Intake on the Lipid Profile of Chronic Kidney Disease Patients: A Meta-Analysis of Controlled Clinical Trials
Source: Nutrients. 2025 Apr 23;17(9):1408. doi: 10.3390/nu17091408 (PMC12073598; doi:10.3390/nu17091408)
Supplement: Supplementary file 1 [file nutrients-17-01408-s001.zip]

Archive with 1 entries (1 files):
- nutrients-3524916-supplementary.pdf
